# Supplementary material for: Machine Learning-Identified Potent Antimicrobial Peptides Against Multidrug-Resistant Bacteria and Skin Infections
Source: Antibiotics (Basel). 2025 Nov 20;14(11):1172. doi: 10.3390/antibiotics14111172 (PMC12649225; doi:10.3390/antibiotics14111172)
Supplement: Supplementary file 1 [file antibiotics-14-01172-s001.zip]

Archive with 1 entries (1 files):
- antibiotics-3925715-supplementary.pdf
